# Supplementary material for: Amesilide, a New Bicyclic Polyketide from the Marine Fungus Amesia nigricolor MUT6601
Source: Molecules. 2025 Jul 29;30(15):3169. doi: 10.3390/molecules30153169 (PMC12348691; doi:10.3390/molecules30153169)
Supplement: Supplementary file 1 [file molecules-30-03169-s001.zip]

Archive with 1 entries (1 files):
- molecules-3387807-supplementary.pdf
